# Supplementary material for: A crowd-sourcing approach for the construction of species-specific cell signaling networks
Source: Bioinformatics. 2014 Oct 7;31(4):484–91. doi: 10.1093/bioinformatics/btu659 (PMC4325542; doi:10.1093/bioinformatics/btu659)
Supplement: Supplementary Data [file supp_btu659_STC_SC4_paper_supp3.xls]

## Sheet: Consensus_Networks_Literature
ORGANISM FOR CONSENSUS NETWORK	NODE1	NODE2	PMID	ARTICLE TITLE	EVIDENCE LINE	TISSUE-CELL/ORGANISM CONTEXT	ORGANISM
Human	CLENBUTEROL	ADR_family		No article found
Human	EGFR	JAK1	15284024	EGFR-induced cell migration is mediated predominantly by the JAK-STAT pathway in primary esophageal keratinocytes.	The JAK inhibitor and the EGFR inhibitor prevent JAK1 and JAK2 tyrosine-phosphorylation, demonstrating that EGFR activity is necessary to activate JAK1 and JAK2, whereas JAK phosphorylation, in turn, is necessary to recruit STATs to the complex.	Primary esophageal keratinocytes	HUMAN
Human	FORSKOLIN	AC_family	8520736	Expression and function of the beta-adrenergic receptor coupled-adenylyl cyclase system on human airway epithelial cells.	The beta AR-AC system was highly expressed and functional in human airway epithelial cells.	Human airway epithelial cells	HUMAN
Human	GSK3B	TP53		No article found
Human	IFNGR1	JAK2	21810240	Hepcidin expression in human airway epithelial cells is regulated by interferon-γ.	See Figure 2 of the paper	Human airway epithelial cells	HUMAN
Human	IKK_family	IKB_family	11298129	Polarized secretion of CXC chemokines by human intestinal epithelial cells in response to Bacteroides fragilis enterotoxin: NF-kappa B plays a major role in the regulation of IL-8 expression.	One of the major pathways for NF-κB activation involves the activation of IKK and phosphorylation of IκBα on serine residues 32 and 36, which is followed by IκB degradation and the subsequent migration of NF-κB dimers from the cytoplasm to the nucleus.	Human intestinal epithelial cells	HUMAN
Human	INSR	IRS1	23565163	Phosphorylation of IRS1 at serine 307 in response to insulin in human adipocytes is not likely to be catalyzed by p70 ribosomal S6 kinase.	As part of insulin signaling, the insulin receptor substrate-1 (IRS1) is phosphorylated directly by the insulin receptor on specific tyrosine residues.	Human adipocytes	HUMAN
Human	JAK1	IRS1		No article found
Human	JAK2	STAT5A	22018398	Signal transducer and activator of transcription 5 as a key signaling pathway in normal mammary gland developmental biology and breast cancer.	In normal mammary epithelial cells, growth hormone (GH) acting through the GH receptor and JAK2 can activate STAT5.	Mammary epithelial cells	HUMAN
Human	LRP1	CASP1		No article found
Human	MAP3K1	MAP2K4	12456688	Ubiquitylation of MEKK1 inhibits its phosphorylation of MKK1 and MKK4 and activation of the ERK1/2 and JNK pathways.	MEKK1 phosphorylates and activates MKK1 and MKK4, leading to ERK1/2 and JNK activation.	HEK293 cell line	HUMAN
Human	MAP3K1	MAP2K7	9516438	Differential activation of two JNK activators, MKK7 and SEK1, by MKN28-derived nonreceptor serine/threonine kinase/mixed lineage kinase 2.	Furthermore, using recombinant SEK1 and MKK7 proteins, we found that MST/MLK2 activates MKK7 more effectively than SEK1, whereas MEKK1 activates both to a similar extent.	COS-1 cells (fibroblast-like cell line derived from monkey kidney tissue - immortalized)	MONKEY
Human	MAP3K7	MAP2K4	17276500	Regulation of the metastasis suppressor gene MKK4 in ovarian cancer.	MAP3K7, also known as the TGF-β associated kinase (TAK1), is an immediate upstream effector of the MKK4 pathway.	Normal human ovarian surface epithelium (HOSE) and SKOV-3 cells	HUMAN
Human	MAP3K7	MAPK8		No article found
Human	MAPK3	CREB1	19201889	CREB mediates prostaglandin F2alpha-induced MUC5AC overexpression.	After activation of IL-1β and PGF2α receptors (IL-1R1 and FP), the cytosolic signaling molecules are subsequently phosphorylated to the active state in the order of PKC, MEK, ERK, and RSK, and they are followed by translocation of RSK into nucleus to activate CREB (ERK is upstream of RSK).	Human tracheobronchial epithelial cells	HUMAN
Human	MAPK3	TP53	22466960	Activation of ERK-p53 and ERK-mediated phosphorylation of Bcl-2 are involved in autophagic cell death induced by the c-Met inhibitor SU11274 in human lung cancer A549 cells	In conclusion, inhibition of c-Met induced autophagic cell death, which was associated with ERK-p53 activation and ERK-mediated Bcl-2 phosphorylation in A549 cells.	Human A549 NSCLC cell line, alveolar basal epithelial	HUMAN
Human	MAPK8	JUN	14688022	The role of activated MEK-ERK pathway in quercetin-induced growth inhibition and apoptosis in A549 lung cancer cells	Inhibition of MEK1/2 but not PI-3 kinase, p38 kinase or JNK abolished quercetin-induced phosphorylation of c-Jun.	Human A549 NSCLC cell line, alveolar basal epithelial	HUMAN
Human	MAPK8	RARA		No article found
Human	MTOR	SGK1		No article found
Human	MYD88	IRAK4	23255009	Experimental and natural infections in MyD88- and IRAK-4-deficient mice and humans	Detailed immunological and clinical descriptions of a large cohort of patients with these deficiencies have led to a reassessment of the importance of the TIR-MyD88-IRAK-4-dependent pathway for general protective immunity in humans under natural conditions.	Human cohort (deficiency expression of MyD88 or IRAK4)	HUMAN
Human	PAK1	ILK		No article found
Human	PAK1	MAP2K1	15994303	Atypical protein kinase Ciota plays a critical role in human lung cancer cell growth and tumorigenicity.	Activated Pak phosphorylates Mek at Ser-298, thereby facilitating Mek/Erk interactions and Erk activation. Interestingly, Mek1,2 is phosphorylated on the Pak-specific phosphorylation site Ser-298 in A549.	Human A549 NSCLC cell line, alveolar basal epithelial	HUMAN
Human	PI3K	PDPK1	10945974	Regulatable expression of p21-activated kinase-1 promotes anchorage-independent growth and abnormal organization of mitotic spindles in human epithelial breast cancer cells.	MEK1 inhibitor PD98059 significantly reduced active Pak1-mediated anchorage-independent growth.	Breast cancer epithelial cells MCF-7 (Human)	HUMAN
Human	PKA	CREB1	16391865	Caffeine stimulates the proliferation of human lung adenocarcinoma cells and small airway epithelial cells via activation of PKA, CREB and ERK1/2.	data show that caffeine activated protein kinase A (PKA), the mitogen-activated kinases ERK1/2, the nuclear transcription factor cyclic AMP response element binding protein (CREB) and stimulated cell proliferation in Clara cell features (PACC) and immortalized human small airway epithelial cells (SAECs).	Clara cell features (PACC) and immortalized human small airway epithelial cells (SAECs)	HUMAN
Human	PLC	ILK		No article found
Human	PMA	PKC_family	15533438	PMA Induces the MUC5AC Respiratory Mucin in Human Bronchial Epithelial Cells, via PKC, EGF/TGF, Ras/Raf, MEK, ERK and Sp1-dependent Mechanisms.	PMA Induces the MUC5AC Respiratory Mucin in Human Bronchial Epithelial Cells, via PKC, EGF/TGF, Ras/Raf, MEK, ERK and Sp1-dependent Mechanisms.	Human bronchial epithelial cells	HUMAN
Human	PROKR1	MAPK1		No article found
Human	RAF1	MAP2K1	14557379 18562239 1322500	1) Induction of C-X-C chemokines, growth-related oncogene alpha expression, and epithelial cell-derived neutrophil-activating protein-78 by ML-1 (interleukin-17F) involves activation of Raf1-mitogen-activated protein kinase kinase-extracellular signal-regulated kinase 1/2 pathway. 2) The regulation of extracellular signal-regulated kinase (ERK) in mammalian cells. 3) Raf-1 activates MAP kinase-ki…	1) Together, these data indicates a role for Raf1-MEK-extracellular signal-regulated kinase 1/2 pathway in ML-1 induced C-X-C chemokine expression. 2) Ligand binding of these receptors leads to GTP loading and activation of the small GTPase Ras, which recruits Raf to the membrane where it is activated. Raf subsequently phosphorylates the dual specificity MAP/ERK kinase (MEK1/2) which in turn phos…	NHBE and HUVEC cells (Human) Mammalian cells	HUMAN
Human	RIPK1	MAP3K7	21606198	A cytosolic ATM/NEMO/RIP1 complex recruits TAK1 to mediate the NF-kappaB and p38 mitogen-activated protein kinase (MAPK)/MAPK-activated protein 2 responses to DNA damage.	We show that ATM activates TAK1 in a manner dependent on RIP1 and NEMO.	Deep molecular functional analysis
Human	RPS6KA1	CREB1	21832046	The extracellular signal-regulated kinase mitogen-activated protein kinase/ribosomal S6 protein kinase 1 cascade phosphorylates cAMP response element-binding protein to induce MUC5B gene expression via D-prostanoid receptor signaling.	Proximity ligation assays showed direct interaction between RSK1 and cAMP response element-binding protein (CREB).	Human airway epithelial cells	HUMAN
Human	SEROTONIN	5HTR	9291297	5-Hydroxytryptamine inhibits Na absorption and stimulates Cl secretion across canine tracheal epithelial sheets.	5-HT inhibits airway epithelial Na absorption and stimulates Cl secretion. The latter action predominates the former and is mediated by 5-HT2 receptors.	Tracheal epithelium (Canine)	HUMAN
Human	SGK1	CREB1	18088355	Serum- and glucocorticoid-inducible kinase 1 enhances zif268 expression through the mediation of SRF and CREB1 associated with spatial memory formation.	These results together suggest that SGK1 enhances zif268 expression through the mediation of SRF and CREB1, and these signaling pathways are associated with spatial memory formation in rats.	Rat neurons and HEK293	RAT and HUMAN
Human	SHH	PTCH1	24591669	Tissue remodelling in chronic bronchial diseases: from the epithelial to mesenchymal phenotype.	The presence of Shh releases Smoothened (SMO) from the inhibition exerted by the receptor Patched (Ptch).	Airway/bronchial tissue (Human/Rat cells)	RAT and HUMAN
Human	SRC	ABL1		No article found
Human	TGFA	EGFR	24844442 21540303 24901072	1) Silica nanoparticles induce cytokine responses in lung epithelial cells through activation of a p38/TACE/TGF-α/EGFR-pathway and NF-κΒ signalling. 2) TACE/TGF-α/EGFR regulates CXCL8 in bronchial epithelial cells exposed to particulate matter components. 3) The human Cathelicidin LL-37 induces MUC5AC mucin production by airway epithelial cells via TACE-TGF-α-EGFR pathway.	1) Overall, our results indicate that Si50-induced IL-6 and CXCL8 responses in BEAS-2B cells were regulated through combined activation of several pathways, including NF-κΒ and p38/TACE/TGF-α/EGFR signalling. 2) However, TACE/TGF-α/EGFR signalling appears to be a convergent pathway regulating innate immune responses of airway epithelial cells upon exposure to multiple airborne pollutants. 3) Conc…	BEAS-2B (Bronchial human epithelial cells)	HUMAN
Human	TNF	CD120	8906209	Tumor necrosis factor alpha (TNF alpha)-induced ICAM-1 surface expression in airway epithelial cells in vitro: possible signal transduction mechanisms.	Collectively, these results indicate that TNF alpha-induced ICAM-1 surface expression is a specific receptor-mediated response (TNF-R1), which is mediated by mechanisms dependent on PKC and intracellular reactive oxygen species.	NHBE and BEAS-2B (Bronchial human epithelial cells)
Human	TRAF2	MAP3K14	9020361	MAP3K-related kinase involved in NF-kappaB induction by TNF, CD95 and IL-1.	We have now cloned a new protein kinase, NIK, which binds to Traf2 and stimulates NF-kappaB activity.	Deep molecular functional analysis
Rat	AKT1	MTOR	15048882	TOR kinase and Ran are downstream from PI3K/Akt in H2O2-induced mitosis.	Here we show that induction of mitogenic signaling by H2O2 activates sequentially PI3K, Akt, mammalian target of rapamycin (mTOR), and Ran protein.	Primary type II pneumocytes	RAT
Rat	AKT1	WNK1	21355052	Activation of PI3-kinase stimulates endocytosis of ROMK via Akt1/SGK1-dependent phosphorylation of WNK1.	Akt1 inhibits ROMK in a WNK1–T58 phosphorylation-dependent manner.	Deep molecular functional analysis
Rat	CXCL10_g	CXCL10_c	NA	NA	NA
Rat	EGF	EGFR	19850946 18441095	1) Role of epidermal growth factor inhibition in experimental pulmonary hypertension. 2) EGF antagonizes TGF-beta-induced tropoelastin expression in lung fibroblasts via stabilization of Smad corepressor TGIF.	1) The EGFR inhibitors gefitinib, erlotinib, and lapatinib inhibited the EGF-induced proliferation of pulmonary arterial smooth muscle cells. 2) Finally, we demonstrated that NE treatment, which releases EGF-like growth factors, causes stabilization of TGIF through the EGFR/Mek/Erk pathway	1) Rat pulmonary arterial smooth muscle cell 2) Rat lung fibroblast	RAT
Rat	EGFR	GRB2	9931105	Involvement of PYK2 in angiotensin II signaling of vascular smooth muscle cells.	We have reported that angiotensin II (Ang II) induces Ca2+-dependent transactivation of the epidermal growth factor receptor (EGFR) which serves as a scaffold for preactivated c-Src and downstream adaptors (Shc/Grb2), leading to ERK activation in cultured rat vascular smooth muscle cells (VSMC).	Rat vascular smooth muscle cells	RAT
Rat	EGFR	PAK1	19359598	A role for Gab1/SHP2 in thrombin activation of PAK1: gene transfer of kinase-dead PAK1 inhibits injury-induced restenosis.	Thrombin also induced PAK1 activation in a time- and EGFR-Gab1-SHP2-Rac1/Cdc42-dependent manner.	Rat vascular smooth muscle cells	RAT
Rat	FORSKOLIN	AC_family	12562968	Modulation of AMPA receptors by cAMP-dependent protein kinase in PreBötzinger complex inspiratory neurons regulates respiratory rhythm in the rat	The effects of forskolin on inspiratory neurons and on respiratory rhythm are likely to be mediated by the activation of adenylate cyclase, since the inactive analogue dideoxy-forskolin did not induce any similar response, and these effects were blocked by co-injection of Rp-CAMPS (Fig. 1D and Fig. 3C and Fig. 3E).	Respiratory neurons in the preBötzinger Complex (preBötC) of neonatal Sprague-Dawley rats (0–3 days old)	RAT
Rat	IFNGR1	JAK2	11325794	The biphasic immunoregulation of pyrimidylpiperazine (Y-40138) is IL-10 sensitive and requires NF-kappa B targeting in the alveolar epithelium.	Y-40138 inhibited the degradation of IκB-α, the major cytosolic inhibitor of NF-κB, allowing its accumulation, blocked its phosphorylation, and subsequently retarded the nuclear translocation of selective NF-κB subunits	Foetal alveolar type II (fATII) epithelial cells from SD rats	RAT
Rat	IKK_family	IKB_family	10506109	Suppression of inducible cyclooxygenase and inducible nitric oxide synthase by apigenin and related flavonoids in mouse macrophages	Finally, we investigated whether apigenin could inhibit IKK activity. As shown in Figure 8D, 10 μM apigenin significantly inhibited the IKK activity induced by LPS or IFN-γ. There is no effect of apigenin on the level of IKK protein (data not shown). These results suggest that inhibition of COX-2 and iNOS expression by apigenin occurred via suppression of IKK activity resulting in prevention of N…	Mouse macrophages	MOUSE
Rat	JAK1	IRS1		No article found
Rat	JAK2	STAT5A	11117534	Janus kinase 2 (JAK2) regulates prolactin-mediated chloride transport in mouse mammary epithelial cells through tyrosine phosphorylation of Na+-K+-2Cl- cotransporter.	RT-PCR analyses indicate that HC11 cells express mRNA for Janus kinase 1 (JAK1), JAK2, and signal transducer and activator of transcription 5 (STAT5) but not for JAK3. PRL treatment of HC11 cells increased phosphorylation of STAT5.	Mouse mammary epithelial cells	MOUSE
Rat	MAP3K2	MAP2K5	12912994	PB1 domains of MEKK2 and MEKK3 interact with the MEK5 PB1 domain for activation of the ERK5 pathway	Herein, we demonstrate that the PB1 domain of MEKK2 or MEKK3 specifically interacts with the PB1 domain of MEK5. Furthermore, expression of the MEKK2 or MEKK3 PB1 domain in cells inhibits ERK5 activation	Wild type and MEKK2–/–mouse embryonic fibroblasts	MOUSE
Rat	MAPK1	MYC	7635978	Linoleic acid and its metabolites, hydroperoxyoctadecadienoic acids, stimulate c-Fos, c-Jun, and c-Myc mRNA expression, mitogen-activated protein kinase activation, and growth in rat aortic smooth muscle cells.	The ability of linoleic acid and its metabolites to stimulate early growth response events such as induced expression of c-fos, c-jun, and c-myc mRNA and activation of MAPK strongly suggest their role in regulating VSMC growth.	Rat smooth muscle cells	RAT
Rat	MAPK3	CREB1		No article found
Rat	MAPK8	RARA	10383391	Hyperphosphorylation of the retinoid X receptor alpha by activated c-Jun NH2-terminal kinases.	Overexpression and UV activation of the stress-activated kinases, c-Jun NH2-terminal kinases 1 and 2 (JNK1 and JNK2), hyperphosphorylated RXRalpha, resulting in a marked decrease in its electrophoretic mobility. Binding assays performed in vitro with purified recombinant proteins demonstrated that JNKs did not interact with RXRalpha but bound to its heterodimeric partners, retinoic acid receptors…	COS-1 cells (fibroblast-like cell line derived from monkey kidney tissue - immortalized)	MONKEY
Rat	MAPK8	TP53		No article found
Rat	MTOR	SGK1	21757730	mSIN1 protein mediates SGK1 protein interaction with mTORC2 protein complex and is required for selective activation of the epithelial sodium channel.	Here we identify mSIN1 as the mTORC2 component that mediates interaction with SGK1 and demonstrate that this interaction is required for SGK1 phosphorylation and epithelial sodium channel activation.	HEK 293T Mouse kidney epithelial cells (mpkCCDc14 cells) and mouse embryonic fibroblasts (MEFs)	MOUSE
Rat	MYD88	IRAK4	23045603	TLR4 activation of TRPC6-dependent calcium signaling mediates endotoxin-induced lung vascular permeability and inflammation	Additionally, activated MYLK promotes MyD88 interaction with IRAK4, thereby triggering NF-κB signaling and pulmonary inflammation	Lung	MOUSE
Rat	PAK1	ILK		No article found
Rat	PAK1	MAP2K1		No article found
Rat	PDGFR_complex	JAK1	8657151	Platelet-derived growth factor induces phosphorylation of multiple JAK family kinases and STAT proteins.	Platelet-derived growth factor induces phosphorylation of multiple JAK family kinases and STAT proteins.	Mouse BALB/c 3T3 cells and human fibroblasts	MOUSE
Rat	PI3K	PDPK1		No article found
Rat	PKA	CREB1	16751225	Strain-induced fetal type II epithelial cell differentiation is mediated via cAMP-PKA-dependent signaling pathway.	Our findings showed that phosphorylation of CREB by strain is mediated via PKA.	Rat type II airway epithelial cells (fetal)	RAT
Rat	PMA	PKC_family	9688860	Ca2+ and protein kinase C activation of mucin granule exocytosis in permeabilized SPOC1 cells.	In SPOC1 cells, the mobilization of intracellular Ca2+ by ionomycin or the activation of protein kinase C (PKC) by phorbol 12-myristate 13-acetate (PMA) stimulates mucin secretion in a fully additive fashion.	SPOC1 cells (an immortalized rat tracheal epithelial cell line)	RAT
Rat	PRKACA	CREB1	17120015	PKC alpha-mediated CREB activation is oxygen and age-dependent in rat myocardial tissue.	Moreover in the young a PKC alpha/Erk pathway seems to be involved in the activation of HIF-1alpha along with CREB.	Rat myocardial tissue	RAT
Rat	RAF1	MAP2K1	14557379 18562239 1322500	1) Induction of C-X-C chemokines, growth-related oncogene alpha expression, and epithelial cell-derived neutrophil-activating protein-78 by ML-1 (interleukin-17F) involves activation of Raf1-mitogen-activated protein kinase kinase-extracellular signal-regulated kinase 1/2 pathway. 2) The regulation of extracellular signal-regulated kinase (ERK) in mammalian cells 3) Raf-1 activates MAP kinase-kin…	Together, these data indicates a role for Raf1-MEK-extracellular signal-regulated kinase 1/2 pathway in ML-1 induced C-X-C chemokine expression.	NHBE and HUVEC cells Mammalian cells	MAMMALIAN
Rat	RAF1	MAP2K2	14557379 18562239 1322500	1) Induction of C-X-C chemokines, growth-related oncogene alpha expression, and epithelial cell-derived neutrophil-activating protein-78 by ML-1 (interleukin-17F) involves activation of Raf1-mitogen-activated protein kinase kinase-extracellular signal-regulated kinase 1/2 pathway. 2) The regulation of extracellular signal-regulated kinase (ERK) in mammalian cells 3) Raf-1 activates MAP kinase-kin…	Together, these data indicates a role for Raf1-MEK-extracellular signal-regulated kinase 1/2 pathway in ML-1 induced C-X-C chemokine expression.	NHBE and HUVEC cells Mammalian cells	MAMMALIAN
Rat	RAS	PI3K		No article found
Rat	SEROTONIN	5HTR	9291297	5-Hydroxytryptamine inhibits Na absorption and stimulates Cl secretion across canine tracheal epithelial sheets.	5-HT inhibits airway epithelial Na absorption and stimulates Cl secretion. The latter action predominates the former and is mediated by 5-HT2 receptors.	Tracheal epithelium (Canine)	CANINE
Rat	SGK1	CREB1		No article found
Rat	TCF3	CX3CL1_g		No article found
Rat	TLR5	MYD88	18680520	TLR 5, but neither TLR2 nor TLR4, is involved in lung epithelial cell response to Burkholderia cenocepacia.	Using a dominant-negative approach and airway epithelial cells isolated from MyD88(-/-) mice, we found that B. cenocepacia activated a signaling complex that required the adapter molecule MyD88. Moreover, using epithelial cells from TLR2(-/-), TLR4(-/-) or TLR2/4(-/-) mice or cells overexpressing a functional form of TLR5, we established that TLR5, but neither TLR2 nor TLR4, critically regulated …	Airway epithelial cells isolated from mice (use MyD88 -/- mice)	MOUSE
Rat	TRADD	TRAF2	10892748	A novel mechanism of TRAF signaling revealed by structural and functional analyses of the TRADD-TRAF2 interaction.	we show by an in vivo signaling assay that TRAF2 signaling is more readily initiated by TRADD than by direct receptor-TRAF2 interactions.	Structural and molecular functional analyses (sequence % identity between human and rat: TRADD: 76% and MYD88: 87%
Rat	TRAF2	MAP3K14	9020361	MAP3K-related kinase involved in NF-kappaB induction by TNF, CD95 and IL-1.	We have now cloned a new protein kinase, NIK, which binds to Traf2 and stimulates NF-kappaB activity.	Deep molecular functional analysis
Rat	WNK1	SGK1	21355052	WNK1 activates SGK1 to regulate the epithelial sodium channel.	We show that WNK1 activates the serum- and glucocorticoid-inducible protein kinase SGK1, leading to activation of the epithelial sodium channel.	Deep molecular functional analysis: HEK-293 cells transfected with rat WNK1 and mouse SG1K1 genes.	RAT

## Sheet: Color_Code
	Airway cells
	Non-lung cells
	Lung cancer epithelial cells
	Common consensus edge between human and rat
