# Supplementary material for: A crowd-sourcing approach for the construction of species-specific cell signaling networks
Source: Bioinformatics. 2014 Oct 7;31(4):484–91. doi: 10.1093/bioinformatics/btu659 (PMC4325542; doi:10.1093/bioinformatics/btu659)
Supplement: Supplementary Data [file supp_btu659_STC_SC4_paper_supp4.xls]

## Sheet: Reference Network
NODE1	NODE2	Human consensus score	Rat consensus score
PTPN11	IL2RG	0.75	0.75
IL4	IL2RG	0.875	0.875
IL4R	IL2RG	0.875	0.875
JAK1	STAT6	0.75	0.875
IL2RG	JAK3	0.875	0.75
JAK3	IRS1	0.75	0.75
JAK3	STAT1	0.875	0.75
JAK3	STAT3	0.75	0.875
JAK3	STAT5A	0.75	0.875
MAPK1	SMAD2	0.75	0.875
JAK2	STAT2	0.75	0.875
5HTR	GNAS	0.875	0.875
ABL1	MTOR	0.875	0.625
ABL1	PDGFR_COMPLEX	0.625	0.625
AC_FAMILY	CAMP	0.875	0.875
ADR_FAMILY	GNAS	0.75	0.75
AKT1	FOXO1	0.875	0.625
AKT1	FOXO3	0.75	0.625
AKT1	GSK3B	0.875	0.875
AKT1	MTOR	0.875	1
AKT1	WNK1	0.875	1
AR	ACTA1_G	0.625	0.75
AR	CCND1_G	0.625	0.625
AR	CDKN1A_G	0.5	0.5
AR	CXCL10_G	0.75	0.625
AR	DKK2_G	0.75	0.75
AR	HPGD_G	0.75	0.75
AR	IL12B_G	0.375	0.625
AR	IL6_G	0.75	0.75
AR	MMP13_G	0.75	0.625
AR	SULT1A1_G	0.5	0.875
AREG	EGFR	0.75	0.75
BETAHISTINE	PLC	0.625	0.625
BISACODYL	AC_FAMILY	0.75	0.75
CAMP	PKA	0.75	0.75
CASP1	RIPK1	0.875	0.75
CAV1	PDGFR_COMPLEX	0.625	0.625
CCL20_G	CCL20_C	0.75	0.875
CCL5_G	CCL5_C	0.875	0.875
CD120	TRADD	0.75	0.75
CD120	TRAF2	0.875	0.875
CHOLESTEROL	LRP1	0.875	0.75
CLENBUTEROL	ADR_FAMILY	1	0.875
CREB1	ADIPOQ_G	0.375	0.5
CREB1	BCL2L1_G	0.5	0.375
CREB1	CCND1_G	0.5	0.625
CREB1	DKK2_G	0.375	0.5
CREB1	HMOX1_G	0.375	0.375
CREB1	HPGD_G	0.5	0.5
CREB1	NFIL3_G	0.375	0.5
CREB1	NOS2_G	0.25	0.5
CREB1	TGFB2_G	0.625	0.375
CRP_G	CRP_C	0.75	0.875
CTNNB1	SOX2_G	0.5	0.5
CTNNB1	TCF3	0.75	0.625
CX3CL1_G	CX3CL1_C	0.875	0.875
CXCL10_G	CXCL10_C	0.875	1
EGF	EGFR	0.875	1
EGFR	GRB2	0.75	1
EGFR	JAK1	1	0.75
EGFR	JAK2	0.875	0.875
EGFR	PAK1	0.875	1
EGFR	PI3K	0.875	0.875
EGFR	PLC	0.75	0.75
ELK1	ACTA2_G	0.5	0.625
ELK1	CCL2_G	0.75	0.625
ELK1	HMOX1_G	0.625	0.5
ESR1	BCL2L1_G	0.625	0.5
ESR1	BMP2_G	0.5	0.5
ESR1	CCND1_G	0.5	0.5
ESR1	CD44_G	0.5	0.5
ESR1	CDC20_G	0.5	0.625
ESR1	CDKN1A_G	0.5	0.625
ESR1	COL4A1_G	0.625	0.625
ESR1	CX3CL1_G	0.625	0.75
ESR1	ESR1_G	0.375	0.5
ESR1	IFNG_G	0.375	0.5
ESR1	IL24_G	0.375	0.375
ESR1	NNMT_G	0.5	0.5
ESR1	NOS2_G	0.375	0.375
FGF8	FGFR_FAMILY	0.5	0.625
FGFR_FAMILY	PLC	0.75	0.75
FGFR_FAMILY	PTPN11	0.625	0.75
FLAST	TLR5	0.75	0.875
FORSKOLIN	AC_FAMILY	1	1
FOS	CCND1_G	0.625	0.75
FOS	CDK2_G	0.625	0.375
FOS	CDKN1A_G	0.625	0.625
FOS	HMOX1_G	0.625	0.5
FOS	ICAM1_G	0.75	0.75
FOS	IL12B_G	0.375	0.5
FOS	MMP13_G	0.75	0.5
FOS	NOS2_G	0.375	0.625
FOXO1	ADIPOQ_G	0.5	0.75
FOXO1	BCL2L1_G	0.625	0.5
FOXO1	BMP2_G	0.625	0.5
FOXO1	CCND1_G	0.75	0.625
FOXO1	CDKN1A_G	0.625	0.5
FOXO1	DLGAP5_G	0.75	0.625
FOXO1	HPGD_G	0.75	0.625
FOXO1	NOS2_G	0.25	0.625
FOXO3	BMP2_G	0.75	0.625
FOXO3	CCND1_G	0.75	0.75
FOXO3	CDC20_G	0.5	0.75
FOXO3	CDKN1A_G	0.625	0.625
FOXO3	DLGAP5_G	0.75	0.75
FOXO3	ESR1_G	0.625	0.75
FOXO3	HMGCS2_G	0.375	0.625
FOXO3	HPGD_G	0.625	0.75
FOXO3	NUPR1_G	0.625	0.5
FOXO3	TGFB2_G	0.625	0.625
FZD1	SMAD4	0.875	0.625
GNAS	PRKACA	0.75	0.875
GNAS	PRKAR1A	0.75	0.75
GNAS	PRKAR2A	0.5	0.625
GRB2	SOS	0.875	0.875
GSK3B	CTNNB1	0.875	0.875
GSK3B	JUN	0.75	0.75
GSK3B	MYC	0.875	0.75
GSK3B	SMAD3	0.875	0.875
GSK3B	TP53	1	0.875
HIF1A	APLN_G	0.5	0.75
HIF1A	CCL2_G	0.875	0.625
HIF1A	CDKN1A_G	0.625	0.5
HIF1A	COL4A1_G	0.625	0.375
HIF1A	CX3CL1_G	0.75	0.875
HIF1A	ESR1_G	0.625	0.625
HIF1A	HMOX1_G	0.375	0.375
HIF1A	IL1B_G	0.625	0.375
HIF1A	IL6_G	0.625	0.5
HIF1A	NOS2_G	0.25	0.75
HIF1A	TMEM158_G	0.625	0.5
HIF1A	VEGFB_G	0.625	0.625
HIGHGLU	FZD1	0.75	0.75
HIGHGLU	SLC2A1	0.75	0.75
HRH1	PLC	0.75	0.75
ICAM1_G	ICAM1_C	0.875	0.875
IFNG	IFNGR1	0.875	0.875
IFNGR1	JAK1	0.75	0.625
IFNGR1	JAK2	1	1
IGF1R	PTPN11	0.75	0.875
IGF2	IGF1R	0.75	0.75
IGF2	INSR	0.75	0.625
IKB_FAMILY	NFKB_FAMILY	0.75	0.875
IKK_FAMILY	IKB_FAMILY	1	1
IKK_FAMILY	IRF7	0.75	0.625
IL10_G	IL10_C	0.625	0.875
IL1A_G	IL1A_C	0.875	0.875
IL1B_G	IL1B_C	0.875	0.875
IL4	IL4R	0.75	0.75
IL4R	JAK1	0.875	0.75
IL6_G	IL6_C	0.75	0.875
ILK	AKT1	0.75	0.875
ILK	GSK3B	0.875	0.875
INSR	CAV1	0.875	0.75
INSR	IRS1	1	0.5
IRAK1	IRF7	0.875	0.875
IRAK4	IRAK1	0.625	0.75
IRAK4	TRAF6	0.875	0.875
IRF5	CDKN1A_G	0.5	0.5
IRF5	CXCL11_G	0.875	0.75
IRF5	FGFR4_G	0.5	0.625
IRF5	IFNB1_G	0.5	0.5
IRF5	IL10_G	0.5	0.5
IRF5	IL12B_G	0.5	0.625
IRF5	IL23A_G	0.625	0.625
IRF5	IL6_G	0.625	0.75
IRF5	RSAD2_G	0.625	0.5
IRF7	BCL2L1_G	0.5	0.375
IRF7	CCL5_G	0.75	0.875
IRF7	FGFR4_G	0.625	0.625
IRF7	IFNB1_G	0.5	0.5
IRF7	NFIL3_G	0.375	0.5
IRF7	RSAD2_G	0.625	0.5
IRS1	GRB2	0.75	0.875
IRS1	PI3K	0.875	0.875
JAK1	IFNGR1	0.5	0.375
JAK1	IRS1	1	1
JAK1	PLC	0.75	0.75
JAK1	PTPN11	0.875	0.75
JAK1	RAF1	0.875	0.875
JAK1	STAT1	0.875	0.75
JAK2	IFNGR1	0.5	0.5
JAK2	PTPN11	0.75	0.625
JAK2	STAT1	0.875	0.625
JAK2	STAT5A	1	1
JUN	CCL2_G	0.5	0.75
JUN	CCL5_G	0.75	0.5
JUN	CCND1_G	0.625	0.625
JUN	CD44_G	0.5	0.75
JUN	CDC20_G	0.625	0.5
JUN	HMOX1_G	0.875	0.5
JUN	ICAM1_G	0.75	0.625
JUN	IFNG_G	0.625	0.75
JUN	IL10_G	0.5	0.5
JUN	IL12B_G	0.5	0.75
JUN	IL4_G	0.5	0.5
JUN	IL6_G	0.875	0.75
JUN	MMP13_G	0.625	0.5
LCK	RAF1	0.75	0.75
LRP1	CASP1	1	0.625
MAP2K1	MAPK1	0.625	0.625
MAP2K1	MAPK3	0.875	0.875
MAP2K2	MAPK1	0.875	0.875
MAP2K2	MAPK3	0.875	0.875
MAP2K3	MAPK11	0.875	0.75
MAP2K3	MAPK12	0.875	0.875
MAP2K3	MAPK13	0.75	0.75
MAP2K3	MAPK14	0.875	0.75
MAP2K4	MAPK14	0.5	0.625
MAP2K4	MAPK8	0.75	0.625
MAP2K4	MAPK9	0.625	0.75
MAP2K5	MAPK7	0.625	0.75
MAP2K6	MAPK11	0.375	0.625
MAP2K6	MAPK12	0.625	0.75
MAP2K6	MAPK13	0.75	0.625
MAP2K6	MAPK14	0.375	0.625
MAP2K7	MAPK8	0.75	0.625
MAP2K7	MAPK9	0.75	0.75
MAP3K1	MAP2K1	0.875	0.875
MAP3K1	MAP2K4	1	0.75
MAP3K1	MAP2K6	0.75	0.875
MAP3K1	MAP2K7	1	0.875
MAP3K10	MAP2K4	0.625	0.875
MAP3K10	MAP2K7	0.625	0.875
MAP3K14	IKK_FAMILY	0.875	0.875
MAP3K2	MAP2K5	0.875	1
MAP3K3	MAP2K5	0.875	0.875
MAP3K5	MAP2K7	0.875	0.875
MAP3K5	MAPK8	0.75	0.875
MAP3K7	MAP2K3	0.625	0.625
MAP3K7	MAP2K4	1	0.875
MAP3K7	MAP2K6	0.75	0.75
MAP3K7	MAP3K14	0.625	0.75
MAP3K7	MAPK8	1	0.75
MAPK1	AR	0.875	0.75
MAPK1	CREB1	0.875	0.875
MAPK1	ELK1	0.875	0.75
MAPK1	FOS	0.875	0.875
MAPK1	HIF1A	0.875	0.875
MAPK1	JUN	0.75	0.625
MAPK1	MYC	0.875	1
MAPK1	RPS6KA1	0.75	0.5
MAPK1	STAT5A	0.875	0.625
MAPK1	TP53	0.875	0.875
MAPK11	JUN	0.875	0.75
MAPK11	TP53	0.75	0.875
MAPK12	TP53	0.75	0.875
MAPK13	TP53	0.875	0.75
MAPK14	FOS	0.875	0.75
MAPK14	JUN	0.875	0.875
MAPK14	MAPKAPK2	0.75	0.5
MAPK14	MAPKAPK3	0.75	0.625
MAPK14	STAT1	0.75	0.75
MAPK14	TCF3	0.75	0.875
MAPK14	TP53	0.875	0.75
MAPK3	CREB1	1	1
MAPK3	ELK1	0.875	0.75
MAPK3	FOS	0.75	0.875
MAPK3	HIF1A	0.75	0.75
MAPK3	MYC	0.875	0.625
MAPK3	RPS6KA1	0.875	0.5
MAPK3	TP53	1	0.75
MAPK7	MYC	0.875	0.875
MAPK8	ELK1	0.875	0.875
MAPK8	JUN	1	0.875
MAPK8	RARA	1	1
MAPK8	TP53	0.875	1
MAPK9	JUN	0.75	0.625
MAPK9	TP53	0.875	0.875
MAPKAPK2	HSPB1	0.75	0.75
MAPKAPK3	HSPB1	0.875	0.875
MEPYRAMINE	HRH1	0.875	0.875
MTOR	RPS6KB1	0.75	0.75
MTOR	RPS6KB2	0.625	0.625
MTOR	SGK1	1	1
MYC	ACTA1_G	0.5	0.5
MYC	ADIPOQ_G	0.625	0.5
MYC	APLN_G	0.375	0.5
MYC	ARHGAP25_G	0.625	0.5
MYC	BCL2L1_G	0.625	0.5
MYC	CCL2_G	0.5	0.625
MYC	CCND1_G	0.75	0.625
MYC	CDC20_G	0.625	0.375
MYC	CDK2_G	0.625	0.375
MYC	CDKN1A_G	0.625	0.5
MYC	CDKN2B_G	0.625	0.5
MYC	COL4A1_G	0.625	0.375
MYC	NFIL3_G	0.5	0.75
MYC	NGF_G	0.5	0.375
MYD88	IRAK4	1	1
NFKB_FAMILY	ACTA1_G	0.5	0.5
NFKB_FAMILY	APLN_G	0.375	0.75
NFKB_FAMILY	BCL2L1_G	0.5	0.375
NFKB_FAMILY	CCL2_G	0.375	0.625
NFKB_FAMILY	CCL5_G	0.625	0.75
NFKB_FAMILY	CCND1_G	0.5	0.5
NFKB_FAMILY	CD40_G	0.25	0.625
NFKB_FAMILY	CDKN1A_G	0.5	0.375
NFKB_FAMILY	CRP_G	0.375	0.5
NFKB_FAMILY	CX3CL1_G	0.375	0.875
NFKB_FAMILY	HIF1A	0.75	0.75
NFKB_FAMILY	ICAM1_G	0.625	0.75
NFKB_FAMILY	IFNG_G	0.25	0.5
NFKB_FAMILY	IL12B_G	0.25	0.5
NFKB_FAMILY	IL23A_G	0.625	0.5
NFKB_FAMILY	IL4_G	0.5	0.5
NFKB_FAMILY	IL6_G	0.75	0.625
NFKB_FAMILY	NOS2_G	0.25	0.625
NGF_G	NGF_C	0.75	0.875
NORETHINDRONE	PGR_FAMILY	0.625	0.75
ODN2006	TLR9	0.875	0.75
OPNI	IRF7	0.75	0.75
PAK1	ESR1	0.75	0.625
PAK1	FOXO1	0.75	0.75
PAK1	ILK	1	1
PAK1	MAP2K1	1	1
PAK1	MAP3K1	0.75	0.75
PAK1	MAP3K10	0.75	0.875
PAK1	RAF1	0.625	0.625
PDGFB	PDGFR_COMPLEX	0.625	0.875
PDGFR_COMPLEX	JAK1	0.75	1
PDGFR_COMPLEX	JAK2	0.875	0.75
PDGFR_COMPLEX	PI3K	0.75	0.875
PDGFR_COMPLEX	PLC	0.75	0.75
PDGFR_COMPLEX	SRC	0.625	0.625
PDPK1	AKT1	0.875	0.75
PDPK1	RPS6KB1	0.75	0.875
PDPK1	SGK1	0.625	0.875
PGR_FAMILY	SRC	0.625	0.625
PI3K	PDPK1	1	1
PKA	CREB1	1	1
PKC_FAMILY	GSK3B	0.875	0.625
PKC_FAMILY	IKB_FAMILY	0.75	0.5
PKC_FAMILY	RAF1	0.75	0.75
PKC_FAMILY	STAT1	0.875	0.625
PKC_FAMILY	TP53	0.875	0.75
PLC	ILK	1	0.875
PLC	PKC_FAMILY	0.875	0.875
PMA	PKC_FAMILY	1	1
PRKACA	CREB1	0.875	1
PRKACA	RAF1	0.625	0.75
PRKAR1A	GRB2	0.75	0.5
PRKAR2A	SMAD4	0.75	0.875
PROK2	PROKR1	0.75	0.625
PROK2	PROKR2	0.75	0.625
PROKR1	MAPK1	1	0.75
PROKR1	MAPK3	0.75	0.75
PROKR2	MAPK1	0.875	0.75
PROKR2	MAPK3	0.75	0.75
PROMETHAZINE	HRH1	0.875	0.875
PTCH1	SMO	0.875	0.625
PTK2	IGF1R	0.375	0.625
PTPN11	EGFR	0.5	0.625
PTPN11	IRS1	0.875	0.625
PTPN11	LCK	0.75	0.75
PTPN11	PTK2	0.75	0.625
PTPN11	SRC	0.75	0.625
PTPN11	STAT1	0.875	0.75
RAF1	MAP2K1	1	1
RAF1	MAP2K2	0.875	1
RARA	CDKN1A_G	0.5	0.5
RARA	COL4A1_G	0.75	0.5
RARA	ITGB2_G	0.625	0.625
RARA	TGFB2_G	0.625	0.75
RARA	THBD_G	0.625	0.625
RAS	MAP3K1	0.875	0.875
RAS	PI3K	0.75	1
RAS	RAF1	0.75	0.75
RIPK1	MAP3K7	1	0.625
RIPK1	MAPK14	0.75	0.875
RPS6KA1	CREB1	1	0.625
RPS6KB1	RPS6	0.75	0.75
RPS6KB2	RPS6	0.75	0.875
SEROTONIN	5HTR	1	1
SGK1	CREB1	1	1
SHH	PTCH1	1	0.625
SLC2A1	MTOR	0.75	0.75
SMAD3	ACTA1_G	0.375	0.75
SMAD3	CCL2_G	0.5	0.75
SMAD3	CD40_G	0.75	0.75
SMAD3	CDKN1A_G	0.625	0.625
SMAD3	CDKN2B_G	0.625	0.75
SMAD3	FABP1_G	0.375	0.75
SMAD3	IL23A_G	0.75	0.75
SMAD3	IL6_G	0.5	0.75
SMAD3	MMP13_G	0.75	0.625
SMAD3	NOS2_G	0.375	0.625
SMAD3	RASL11B_G	0.75	0.75
SMAD4	CCL2_G	0.75	0.625
SMAD4	CDKN1A_G	0.625	0.625
SMAD4	CDKN2B_G	0.5	0.625
SMAD4	CXCL11_G	0.75	0.75
SMAD4	FABP1_G	0.5	0.625
SMAD4	IL10_G	0.625	0.625
SMAD4	NUPR1_G	0.625	0.625
SMAD4	RASL11B_G	0.75	0.75
SMO	GLI1	0.875	0.75
SMO	GLI2	0.75	0.875
SOS	RAS	0.75	0.875
SRC	ABL1	1	0.875
SRC	AR	0.75	0.75
SRC	CAV1	0.875	0.875
SRC	EGFR	0.625	0.75
SRC	ESR1	0.75	0.625
SRC	IGF1R	0.75	0.75
SRC	IKB_FAMILY	0.875	0.875
SRC	PDPK1	0.875	0.875
SRC	PKC_FAMILY	0.875	0.875
SRC	PTK2	0.625	0.875
SRC	SOS	0.875	0.875
SRC	STAT1	0.875	0.75
SRC	STAT5A	0.875	0.875
STAT1	CD40_G	0.75	0.75
STAT1	CDKN1A_G	0.5	0.625
STAT1	CXCL10_G	0.75	0.625
STAT1	CXCL11_G	0.75	0.75
STAT1	HMOX1_G	0.875	0.5
STAT1	ICAM1_G	0.75	0.75
STAT1	IFNG_G	0.5	0.625
STAT1	NOS2_G	0.5	0.875
STAT1	RSAD2_G	0.75	0.625
STAT5A	CD44_G	0.5	0.625
STAT5A	CDKN1A_G	0.5	0.375
STAT5A	CXCL11_G	0.625	0.75
STAT5A	ESR1	0.625	0.375
STAT5A	ESR1_G	0.625	0.75
STAT5A	IFNG_G	0.5	0.625
STAT5A	IL6_G	0.75	0.75
STAT5A	SOCS1_G	0.75	0.5
TCF3	ACTA1_G	0.5	0.75
TCF3	ACTA2_G	0.5	0.625
TCF3	ADIPOQ_G	0.5	0.875
TCF3	APLN_G	0.5	0.875
TCF3	BMP2_G	0.625	0.75
TCF3	CCL20_G	0.625	0.875
TCF3	CCL2_G	0.75	0.625
TCF3	CCL7_G	0.5	0.75
TCF3	CD40_G	0.75	0.75
TCF3	CDKN1A_G	0.5	0.625
TCF3	CDKN2B_G	0.5	0.75
TCF3	COL4A1_G	0.5	0.625
TCF3	CX3CL1_G	0.625	1
TCF3	CXCL10_G	0.75	0.75
TCF3	CXCL11_G	0.75	0.75
TCF3	DIO3_G	0.5	0.75
TCF3	FGFR4_G	0.5	0.625
TCF3	IL23A_G	0.75	0.75
TCF3	NFIL3_G	0.5	0.875
TCF3	NNMT_G	0.625	0.75
TCF3	RASL11B_G	0.75	0.75
TCF3	TGFB2_G	0.5	0.625
TCF3	THBD_G	0.5	0.625
TGFA	EGFR	1	0.875
TLR5	MYD88	0.875	1
TLR9	MYD88	0.875	0.875
TNF	CD120	1	0.875
TP53	IL1A_G	0.625	0.5
TP53	MAP3K8_G	0.625	0.875
TRADD	TRAF2	0.875	1
TRAF2	MAP3K14	1	1
TRAF2	MAP3K5	0.625	0.75
TRAF2	RIPK1	0.75	0.75
TRAF3	IKK_FAMILY	0.75	0.875
TRAF3	IRAK1	0.625	0.625
TRAF6	IKK_FAMILY	0.625	0.875
TRAF6	IRF5	0.875	0.75
TRAF6	MAP3K5	0.875	0.75
TRAF6	OPNI	0.625	0.75
TRAF6	PTK2	0.625	0.75
TRAF6	TRAF3	0.625	0.875
VEGFB_G	VEGFB_C	0.875	0.75
WISP3	FZD1	0.75	0.75
WNK1	MAP3K2	0.75	0.875
WNK1	MAP3K3	0.75	0.875
WNK1	SGK1	0.875	1
GLI1	IL6_G	0.75	0.625
GLI1	THBD_G	0.5	0.5
GLI1	DLGAP5_G	0.75	0.625
GLI1	MMP13_G	0.625	0.5
GLI1	HPGD_G	0.625	0.625
GLI1	CDC20_G	0.75	0.625
GLI2	IL6_G	0.375	0.625
GLI2	THBD_G	0.375	0.5
GLI2	DLGAP5_G	0.625	0.625
GLI2	BMP2_G	0.375	0.625
GLI2	MMP13_G	0.5	0.375
GLI2	CCND1_G	0.5	0.625
GLI2	HPGD_G	0.5	0.5
GLI2	CDKN2B_G	0.5	0.75
GLI2	CD40_G	0.5	0.75
GLI2	CDKN1A_G	0.5	0.625
GLI2	SOX2_G	0.5	0.5
GLI2	CDC20_G	0.625	0.625
GLI2	CD44_G	0.625	0.5
GLI2	CCL2_G	0.625	0.625
GLI2	MAP3K8_G	0.375	0.5
GLI2	CDK2_G	0.5	0.5
IRAK1	TRAF6	0.875	0.75
TRAF6	MAP3K7	0.75	0.625
MAP3K7	IKK_FAMILY	0.625	0.75

## Sheet: Human Ingenuity Network
NODE1	Interaction Type	NODE2
JUN	E,PD	CXCL10_G
STAT5A	A,E	TP53
JUN	PP	CREB1
MAPK1	PP	TP53
MAPK3	PP	TP53
MAPK8	PP	TP53
MAPK8	P	JUN
MAP2K4	P	JUN
MAP2K7	P	JUN
EGFR	P	JUN
JUN	E	IKB_FAMILY
STAT5A	PP	SRC
STAT5A	PP	EGFR
STAT5A	PP	JAK1
MAPK3	PP	RPS6KA1
MAPK1	PP	RPS6KA1
MAP3K1	PP	GSK3B
EGFR	A	MTOR
IRAK4	A,P	MAPK1
MAP2K1	A	MAPK1
PKC_FAMILY	A	MAPK1
EGFR	A	MAPK1
MAP3K7	A	MAP2K4
MAP2K4	PP	MAP2K7
MAP2K4	PP	MAP3K1
MAP3K7	A	MAP2K7
MAP2K7	PP	MAP3K1
EGFR	A	MAPK3
MAP2K1	A	MAPK3
RAF1	PP	MAP2K1
ILK	PP	AKT1
AKT1	PP	PDPK1
ILK	PP	PDPK1
PAK1	PP	RAF1
RAS	PP	RAF1
SRC	P	RAS
IRAK4	A,P	MAP3K7
TNF	PP	MAP3K7
RIPK1	PP	MAP3K7
MAP3K7	P	IKK_FAMILY
IKK_FAMILY	PP	MAP3K1
IKK_FAMILY	PP	MAP3K14
MYD88	PP	IRAK4
TLR5	PP	MYD88
MYD88	A,PP	PI3K
RIPK1	PP	TRAF2
RIPK1	PP	TRADD
RIPK1	PP	TNF
RIPK1	PP	CD120
CD120	PP	TRAF2
TRADD	PP	TRAF2
CD120	PP	TRAF2
CD120	PP	TRADD
CD120	PP	TNF
CD120	PP	TNF
CD120	PP	SRC
CD120	PP	GRB2
CD120	PP	JAK2
GRB2	PP	JAK2
EGFR	PP	GRB2
GRB2	PP	PI3K
IRS1	PP	PI3K
IRS1	PP	JAK1
GRB2	PP	IRS1
GRB2	PP	SRC
EGFR	PP	JAK1
EGFR	PP	JAK2
INSR	PP	IRS1
EGF	A,PP	EGFR

## Sheet: Rat Ingenuity Network
NODE1	Interaction Type	NODE2
MYC	E	CASP1
MAP2K4	P	MAPK8
IRS1	PP	MAPK8
PI3K	PP	MAP3K7
JUN	T	GSK3B
JUN	T	MAPK3
JUN	T	AKT1
MTOR	P	AKT1
MAP2K1	A	MAPK3
MAP2K1	A	MAPK1
MAP2K1	A	PAK1
PAK1	PP	AKT1
EGFR	A	MAPK3
EGFR	PP	GRB2
EGFR	PP	SRC
PRKACA	PP	GSK3B
PI3K	A	MAPK1
PKC_FAMILY	A	MAPK1
RAS	PP	RAF1
PAK1	PP	PDPK1
INSR	PP	PDPK1
SRC	A	PDPK1
PAK1	PP	SRC
IRS1	A,PP	PI3K
IRS1	PP	GRB2
IRS1	PP	JAK2
